# Supplementary material for: POMC neurons control fertility through differential signaling of MC4R in kisspeptin neurons
Source: eLife. 2025 Jul 17;13:RP100722. doi: 10.7554/eLife.100722 (PMC12270483; doi:10.7554/eLife.100722)
Supplement: Source code 1. [file elife-100722-code1.zip]

Archive with 1 entries (1 files):
- eLife-VOR-RA-2024-100722/LH_peak_code_updated.m
