# Supplementary material for: POMC neurons control fertility through differential signaling of MC4R in kisspeptin neurons
Source: eLife. 2025 Jul 17;13:RP100722. doi: 10.7554/eLife.100722 (PMC12270483; doi:10.7554/eLife.100722)
Supplement: Source code 1. [file elife-100722-code1.zip › eLife-VOR-RA-2024-100722/LH_peak_code_updated.m]

filename='enter file name here.xlsx';
sheet='enter sheet number/name here';
xlrange='xxx';
 
x=xlsread(filename,sheet,xlrange);
 
[times,animals]=size(x);
%180 refers to experiment time (in min); eg. for 4 hours, change 180 to 240
t=linspace(0,180,times);

 
for j=1:animals
figure
plot(t,x(:,j))
title(['animal ',num2str(j)])
xlabel('time [min]')
ylabel('experimental result')
hold on
for i=2:times-1
    if i==2 && x(i,j)*.9>x(i+1,j)&& x(i,j)>1.2*x(i-1,j) && x(i,j)>x(i-1,j)
        plot(t(i),x(i,j),'r*') 
    elseif i>2 && (x(i,j)*.9>x(i+1,j)&& (x(i,j)>1.2*x(i-1,j)||...
        x(i,j)>1.2*x(i-2,j)))&& x(i,j)>x(i-1,j)
        %disp(i);
        plot(t(i),x(i,j),'r*')
    end
for i=3:times-2
    if i==2 && (x(i,j)*.9>x(i+2,j)&& x(i,j)>1.2*x(i-1,j) && x(i,j)>x(i-1,j)&& x(i,j)>x(i+1,j))||...
        x(i,j)*.9>x(i+1,j)&& x(i,j)>1.2*x(i-1,j) && x(i,j)>x(i-1,j)&& x(i,j)>x(i+1,j)
        plot(t(i),x(i,j),'r*')
    %for 3 hour pulses change i==30 to i==18
    elseif i==30 && (x(i,j)*.9>x(i+1,j))&& (x(i,j)>1.2*x(i-1,j)||...
        x(i,j)>1.2*x(i-2,j))&& x(i,j)>x(i-1,j)
        plot(t(i),x(i,j),'r*')
        %disp(i);
    %for 3 hour pulses change i<30 to i<18    
    elseif(i>2) && (i<30) && ((x(i,j)*.9>x(i+2,j)&& (x(i,j)>1.2*x(i-1,j)||...
        x(i,j)>1.2*x(i-2,j)))&& (x(i,j)>x(i-1,j)&&x(i,j)>x(i+1,j)))||...
        ((x(i,j)*.9>x(i+1,j)&& (x(i,j)>1.2*x(i-1,j)||...
        x(i,j)>1.2*x(i-2,j)))&& (x(i,j)>x(i-1,j)&&x(i,j)>x(i+1,j)))
        %disp(i);
        plot(t(i),x(i,j),'r*')
    
    end
for i=2:times-2
    if i==2 && x(i,j)*.9>x(i+2,j)&& x(i,j)>x(i+1,j) && x(i,j)>1.2*x(i-1,j) && x(i,j)>x(i-1,j)
        plot(t(i),x(i,j),'r*') 
    elseif i>2 && (x(i,j)*.9>x(i+2,j)&& x(i,j)>x(i+1,j)&& (x(i,j)>1.2*x(i-1,j)||...
        x(i,j)>1.2*x(i-2,j)))&& x(i,j)>x(i-1,j)
        %disp(i);
        plot(t(i),x(i,j),'r*')
    end
end
end
end
end
